# Supplementary material for: Deep Beats, Deep Thoughts? Predicting General Cognitive Ability from Natural Music-Listening Behavior
Source: J Intell. 2026 Feb 13;14(2):29. doi: 10.3390/jintelligence14020029 (PMC12941781; doi:10.3390/jintelligence14020029)
Supplement: Supplementary file 1 [file jintelligence-14-00029-s001.zip]

Archive with 1 entries (1 files):
- jintelligence-4046931-supplementary.pdf
